# Supplementary material for: Breast Self-Examination Practice and Its Determinants among Women in Indonesia: A Systematic Review, Meta-Analysis, and Meta-Regression
Source: Diagnostics (Basel). 2023 Aug 2;13(15):2577. doi: 10.3390/diagnostics13152577 (PMC10416892; doi:10.3390/diagnostics13152577)
Supplement: Supplementary file 1 [file diagnostics-13-02577-s001.zip]

Archive with 2 entries (2 files):
- diagnostics-2435081-Figure S1.pdf
- diagnostics-2435081-Tables S1 and S2.pdf
